# Supplementary material for: Positive selection in the adhesion domain of Mus sperm Adam genes through gene duplications and function-driven gene complex formations
Source: BMC Evol Biol. 2013 Sep 30;13:217. doi: 10.1186/1471-2148-13-217 (PMC3849967; doi:10.1186/1471-2148-13-217)
Supplement: Additional file 1 — Tables S1, S2, S3, S4 and S5. Accession numbers for species included in expanded phylogeny, primer conditions, ProtTest output, nested model (M0, M1, M2) likelihood ratio test results from PAML, and branch site model likelihood ratio results from PAML. [file 1471-2148-13-217-S1.xlsx]

## Sheet: ST1
Supplementary Table 1. Accession numbers and NCBI gene IDs for species used in primer design and expanded phylogenetic analyses
Gene	Species	Accession Number/Gene ID	Database
1	GuineaPig	NM_001173096.1	NCBI
1a	ChineseHampster	XM_003498454.1	NCBI
1a	M. m. domesticus	280668	NCBI
1b	M. m. domesticus	280667	NCBI
1b	ChineseHampster	XM_003498453.1	NCBI
1a	NakedMoleRat	JH165689.1	NCBI
1a	Pig	XM_001924827.2	NCBI
1b	Pig	XM_003483433.1	NCBI
1a	Rabbit	NM_001082701.1	NCBI
1b	Rabbit	XM_002719752.2	NCBI
1a	Rat	NM_020078.1	NCBI
1b	Rat	XM_003751190.1	NCBI
1a	Sheep	XM_004017406.1	NCBI
1b	Sheep	XM_004017602.1	NCBI
1a	Cow	NM_001206472.1	NCBI
1b	Cow	NM_001206471.1	NCBI
2	M. m. domesticus	11495	NCBI
2	Alpaca	ENSVPAT00000008897	Ensembl
2	Cat	ENSFCAT00000024519	Ensembl
2	Cow	ENSBTAT00000012384	Ensembl
2	GuineaPig	ENSCPOT00000019435	Ensembl
2	Horse	ENSECAT00000000152	Ensembl
2	Panda	ENSAMET00000003108	Ensembl
2	Pig	ENSSSCT00000017212	Ensembl
2	Rabbit	ENSOCUT00000005740	Ensembl
2	Microbat	ENSMLUG00000014808	Ensembl
2	Rat	ENSRNOT00000066478	Ensembl
2	Squirrel	ENSSTOT00000012006	Ensembl
3	M. m. domesticus	11497	NCBI
3	Cat	ENSFCAT00000023104	Ensembl
3	Cow	ENSBTAT00000056907	Ensembl
3	Dog	ENSCAFT00000049163	Ensembl
3	Ferret	ENSMPUT00000009438	Ensembl
3	GuineaPig	ENSCPOT00000019546	Ensembl
3	Horse	ENSECAT00000023894	Ensembl
3	Microbat	ENSMLUT00000000371	Ensembl
3	Panda	ENSAMET00000003044	Ensembl
3	Pig	ENSSSCT00000017211	Ensembl
3	Rabbit	ENSOCUT00000025069	Ensembl
3	Rat	ENSRNOT00000023756	Ensembl
3	Squirrel	ENSSTOT00000028937	Ensembl
4a	M. m. domesticus	11498	NCBI
4a	Rat	NM_020305.1	NCBI
4b	M. m. domesticus	214321	NCBI
4b	Rat	NM_001109277.1	NCBI
5	M. m. domesticus	11499	NCBI
5	Cat	ENSFCAT00000000588	Ensembl
5	Cow	ENSBTAT00000017967	Ensembl
5	Dog	ENSCAFT00000036621	Ensembl
5	Ferret	ENSMPUT00000009551	Ensembl
5	GuineaPig	ENSCPOT00000010649	Ensembl
5	Horse	ENSECAT00000024738	Ensembl
5	Microbat	ENSMLUT00000011327	Ensembl
5	Panda	ENSAMET00000002351	Ensembl
5	Pig	ENSSSCT00000026211	Ensembl
5	Rat	ENSRNOT00000058330	Ensembl
5	Squirrel	ENSSTOT00000025096	Ensembl
6a	M. m. domesticus	238406	NCBI
6	Rat	NM_138906.1	NCBI
6a	Rabbit	NM_001164866.1	NCBI
6b	M. m. domesticus	238405	NCBI
6d	Rabbit	NM_001165916.1	NCBI
7	M. m. domesticus	11500	NCBI
7	Alpaca	ENSVPAT00000008876	Ensembl
7	Cat	ENSFCAT00000013091	Ensembl
7	Cow	ENSBTAT00000056180	Ensembl
7	Dog	ENSCAFT00000014408	Ensembl
7	Dolphin	ENSTTRT00000007026	Ensembl
7	Ferret	ENSMPUT00000003285	Ensembl
7	GuineaPig	ENSCPOT00000001558	Ensembl
7	Horse	ENSECAT00000022031	Ensembl
7	Megabat	ENSPVAT00000013483	Ensembl
7	Microbat	ENSMLUT00000009601	Ensembl
7	Panda	ENSAMET00000001794	Ensembl
7	Pig	ENSSSCT00000010574	Ensembl
7	Rabbit	ENSOCUT00000012109	Ensembl
7	Rat	ENSRNOT00000019209	Ensembl
7	Squirrel	ENSSTOT00000012981	Ensembl
18	M. m. domesticus	13524	NCBI
18	Cat	ENSFCAT00000026594	Ensembl
18	Cow	ENSBTAT00000006346	Ensembl
18	Horse	ENSECAT00000026342	Ensembl
18	Megabat	ENSPVAT00000015155	Ensembl
18	Microbat	ENSMLUT00000004297	Ensembl
18	Pig	ENSSSCT00000007676	Ensembl
18	Rabbit	ENSOCUT00000022676	Ensembl
18	Rat	ENSRNOT00000023805	Ensembl
18	Squirrel	ENSSTOT00000016331	Ensembl
24	M. m. domesticus	13526	NCBI
24	Rat	XM_224892.1	NCBI
26a	M. m. domesticus	13525	NCBI
26b	M. m. domesticus	382007	NCBI
30	M. m. domesticus	71078	NCBI
30	Cow	ENSBTAT00000063960	Ensembl
30	Ferret	ENSMPUT00000019537	Ensembl
30	Megabat	ENSPVAT00000002315	Ensembl
30	Microbat	ENSMLUT00000005957	Ensembl
30	Panda	ENSAMET00000021090	Ensembl
30	Pika	ENSOPRT00000013876	Ensembl
30	Rabbit	ENSOCUT00000013785	Ensembl
30	Rat	ENSRNOT00000025733	Ensembl
30	Squirrel	ENSSTOT00000027905	Ensembl
32	M. m. domesticus	353188	NCBI
32	Cow	ENSBTAT00000031489	Ensembl
32	Dog	ENSCAFT00000048730	Ensembl
32	Dolphin	ENSTTRT00000014401	Ensembl
32	Ferret	ENSMPUT00000009570	Ensembl
32	GuineaPig	ENSCPOT00000007901	Ensembl
32	Horse	ENSECAT00000025594	Ensembl
32	Microbat	ENSMLUT00000011303	Ensembl
32	Panda	ENSAMET00000016918	Ensembl
32	Pig	ENSSSCT00000017215	Ensembl
32	Rabbit	ENSOCUT00000013410	Ensembl
32	Rat	ENSRNOT00000038266	Ensembl

## Sheet: ST2
Supplementary Table 2. Primers and annealing conditions used for PCR of Mus sperm Adam adhesion domain exons.
Gene	Exon	Forward	Reverse	Product	Annealing	Species	Full Species Name			Shorthand
ADAM1a	Full	CTGACCACTTCCTCCGTTTC	GGCATCCATACTCCAACACC	656	61-63	Mmm	Mus musculus musculus			Mmm
ADAM1a	Full	CTGACCACTTCCTCCGTTTC	GGCATCCATACTCCAACACC	656	62	Mmd, Mc, Msr, Msp	Mus musculus domesticus			Mmd
ADAM1b	Full	TCTGACCACTTCCTCCGTTT	GTTGTTCGGTTGGATTTGTG	606	61-63	Mmm	Mus spretus			Msr
ADAM1b	Full	TCTGACCACTTCCTCCGTTT	GTTGTTCGGTTGGATTTGTG	606	63	Mmd	Mus spicilegus			Msp
ADAM1b	Full	TCTGACCACTTCCTCCGTTT	GTTGTTCGGTTGGATTTGTG	606	62	Mc, Msr	Mus caroli			Mc
ADAM1b	Full	TCTGACCACTTCCTCCGTTT	GTTGTTCGGTTGGATTTGTG	606	61-63	Mmm
ADAM1b	Full	TCTGACCACTTCCTCCGTTT	GTTGTTCGGTTGGATTTGTG	606	63	Mmd
ADAM1b	Full	TCTGACCACTTCCTCCGTTT	GTTGTTCGGTTGGATTTGTG	606	61-64	Msp
ADAM2	1	GCGTAGATAAAGACAGGAAGATTG	GGGAGGCAGGGGAAGATAAG	1000	62	Mmm, Msp, Mmd
ADAM2	1	GCGTAGATAAAGACAGGAAGATTG	GGGAGGCAGGGGAAGATAAG	1000	66	Mc
ADAM2	1	GCGTAGATAAAGACAGGAAGATTG	GGGAGGCAGGGGAAGATAAG	1000	59-65	Msr
ADAM2	2	GGCAGACTCAAAGCATAACACA	TGAAAAGGAAAGAGAGGAGGA	624	62	Mmm, Mmd
ADAM2	2	GGCAGACTCAAAGCATAACACA	TGAAAAGGAAAGAGAGGAGGA	624	62	Msr
ADAM2	2	GGCAGACTCAAAGCATAACACA	TGAAAAGGAAAGAGAGGAGGA	624	Taq: 57-61	Msp
ADAM2	2	GCAGGGCAAGAAAGAAGAGA	TGAAAAGGAAAGAGAGGAGGA	288	55	Mc
ADAM2	2	AAAGGCGAGCATCTGTCTGT	GATTTTTGGCACCTCAGGAA	623	59	Mmd
ADAM2	3	GCTTTTCATTTGGGGTGAGG	GAGGATGTTGGTTGGCAGAG	826	63	Mmm
ADAM2	3	GCTTTTCATTTGGGGTGAGG	GAGGATGTTGGTTGGCAGAG	826	62	Mc
ADAM2	3	GCTTTTCATTTGGGGTGAGG	GAGGATGTTGGTTGGCAGAG	826	62.4-62.6	Msp
ADAM2	3	GCTTTTCATTTGGGGTGAGG	GAGGATGTTGGTTGGCAGAG	826	63 & 65	Msr
ADAM3	1	CCCCCACTTCTTGACACTTCT	AAAATGATGCTCCCCCTTTC	411	61-63	Mmm
ADAM3	1	CCCCCACTTCTTGACACTTCT	AAAATGATGCTCCCCCTTTC	411	62 & 64	Msp
ADAM3	1	CCCCCACTTCTTGACACTTCT	AAAATGATGCTCCCCCTTTC	411	62	Mc, Mmd, Msr
ADAM3	2	AGGCAAAGCAGGGACTGAA	TCAAAACAGGGGAGATAGCA	990	62	Mmm, Msp
ADAM3	2	AGGCAAAGCAGGGACTGAA	TCAAAACAGGGGAGATAGCA	990	65	Mmd
ADAM3	2	AAGAGTTCCACAAAGGAGGTG	GAAAGCAGAGGGCAGAAAGA	1314	66-68	Mc
ADAM3	2	AAAACACACAGGAGGCTGGA	GAAAGCAGAGGGCAGAAAGA	1178	67	Msr
ADAM3	3	TTGCTGCTTCTTTTTGTTTTG	GCCTTCAGTCTTCTCCTTTTTG	513	63	Mmm, Msp, Mc
ADAM3	3	TTGCTGCTTCTTTTTGTTTTG	GCCTTCAGTCTTCTCCTTTTTG	513	62	Mmd
ADAM3	3	TTGCTGCTTCTTTTTGTTTTG	GCCTTCAGTCTTCTCCTTTTTG	513	57-65	Msr
ADAM4a	Full	TGTTATGGCAGGTTTTGGTGT	ATGGGACAGGTTGGCTTC	857	61-69	Mmm
ADAM4a	Full	TGTTATGGCAGGTTTTGGTGT	ATGGGACAGGTTGGCTTC	857	63	Msp, Msr
ADAM4a	Full	TGTTATGGCAGGTTTTGGTGT	ATGGGACAGGTTGGCTTC	857	67-68	Mc
ADAM4a	Full	TGTTATGGCAGGTTTTGGTGT	ATGGGACAGGTTGGCTTC	857	61	Mmd
ADAM4b	Full	GCGTGCTGCGTGTATTTG	AGTTTGGCTTCCTCCTCGTT	913	56-66	Mc
ADAM4b	Full	GAATGACAAGGACCACTACTCAA	GCTCACCTCCACCAACAATAC	974	56-66	Mmm, Mmd, Msp
ADAM5	2	CCAGAGGAACCAAAATAGAGGA	AATGGGTGGGTAGGGTATGG	793	64-65	Mmm
ADAM5	2	CCAGAGGAACCAAAATAGAGGA	AATGGGTGGGTAGGGTATGG	793	64	Msp
ADAM5	2	CCAGAGGAACCAAAATAGAGGA	AATGGGTGGGTAGGGTATGG	793	57-65	Mmd
ADAM5	2	CCAGAGGAACCAAAATAGAGGA	AAAGAAAGCCAAGTTAGGAGAGAA	749	57-61	Mc
ADAM5	2	CCAGAGGAACCAAAATAGAGGA	AAAGAAAGCCAAGTTAGGAGAGAA	749	57-67	Msr
ADAM5	3	CCGCTAACAGTAGGCAAACA	AAACCAAATCCCATCAACCA	850	63	Mmm, Mc, Msp
ADAM5	3	CCGCTAACAGTAGGCAAACA	AAACCAAATCCCATCAACCA	850	62	Mmd
ADAM5	3	AGCCTCTACTCCCCCGTTAG	CAAGCACACAAACAAACAGACA	1296	62	Mc, Msr
ADAM6a	Full	CGCCAGGAGATGATGCTGT	TGTTTCTGTCCCACGATGTT	914	62-63	Mmm
ADAM6a	Full	CGCCAGGAGATGATGCTGT	TGTTTCTGTCCCACGATGTT	914	61-64	Mmm, Msp, Mmd
ADAM6a	Full	GAGGGCAGGCTCATACTTTC	CCCAAACGAGATAAACTTCCA	1299	63	Mc
ADAM6a	Full	GAGGGCAGGCTCATACTTTC	CCCAAACGAGATAAACTTCCA	1299	57-61	Msr
ADAM6b	Full	TTCATCTACTGTTGGGTATTTGTTTC	TGTGAGGCTTTCTTCTGCTCT	979	61-63	Mmm
ADAM6b	Full	TTCATCTACTGTTGGGTATTTGTTTC	TGTGAGGCTTTCTTCTGCTCT	979	63	Mmd
ADAM6b	Full	TTCATCTACTGTTGGGTATTTGTTTC	TGTGAGGCTTTCTTCTGCTCT	979	63 & 68	Msp, Msr
ADAM6b	Full	TTCATCTACTGTTGGGTATTTGTTTC	TGTGAGGCTTTCTTCTGCTCT	979	68	Mc
ADAM7	1	GAACAGGAAACACAGACAACCA	AGGTGAGTAGGTGGGGGAAC	663	61-62	Mmm
ADAM7	1	GAACAGGAAACACAGACAACCA	AGGTGAGTAGGTGGGGGAAC	663	61 & 64	Msp
ADAM7	1	GAACAGGAAACACAGACAACCA	AGGTGAGTAGGTGGGGGAAC	663	64	Mmd
ADAM7	1	ATGGCTCTGCCCCAGTAGTT	GCTTGAAATGAGGGTTGCTT	1063	57-61	Msr
ADAM7	2	TCACACACCAAAACCAAGGA	TGCTCAGGGAATGACACAAA	794	60 & 64	Mmm
ADAM7	2	TCACACACCAAAACCAAGGA	TGCTCAGGGAATGACACAAA	794	58-61	Mc
ADAM7	2	TCACACACCAAAACCAAGGA	TGCTCAGGGAATGACACAAA	794	59-67	Mmd
ADAM7	2	TCACACACCAAAACCAAGGA	TGCTCAGGGAATGACACAAA	794	61	Msp, Msr
ADAM7	3	ACCGAGAAGAAGGCAATGAG	TCCGAATCAACCCACAAAA	619	59	Mmm, Mmd
ADAM7	3	ACCGAGAAGAAGGCAATGAG	TCCGAATCAACCCACAAAA	619	58-61	Mc
ADAM7	3	ACCGAGAAGAAGGCAATGAG	TCCGAATCAACCCACAAAA	619	61	Msp, Msr
ADAM18	1	TGGACAGAAATGAAAAGGAGAAA	CTGAAGTAGGAGGGGCACAA	798	61-64	Mmm, Mmd, Msp
ADAM18	1	TGGACAGAAATGAAAAGGAGAAA	CTGAAGTAGGAGGGGCACAA	798	58-62	Mc
ADAM18	1	TGGACAGAAATGAAAAGGAGAAA	CTGAAGTAGGAGGGGCACAA	798	58-59 & 65-66	Msr
ADAM18	2	GAAAGGAAGGGGAGAAGGAA	CACACGGTAGAGGGAGAGGA	678	61-63	Mmm
ADAM18	2	GAAAGGAAGGGGAGAAGGAA	CACACGGTAGAGGGAGAGGA	678	61-62	Mc, Mmd
ADAM18	2	GAAAGGAAGGGGAGAAGGAA	CACACGGTAGAGGGAGAGGA	678	62	Msp
ADAM18	2	CCTCTCCTAAAATCCCAGCA	CCCAGAACACACACGGTAGA	796	61-62	Mc
ADAM18	2	CCTCTCCTAAAATCCCAGCA	CCCAGAACACACACGGTAGA	796	66	Msr
ADAM18	3	AAACTGGGTTCAGGGTCTTGT	GCTAAGTGGCAGGGGTTCT	935	61	Mmm
ADAM18	3	AAACTGGGTTCAGGGTCTTGT	GCTAAGTGGCAGGGGTTCT	935	61-62	Mmd
ADAM18	3	AAACTGGGTTCAGGGTCTTGT	GCTAAGTGGCAGGGGTTCT	935	65-67	Msp
ADAM18	3	TGGATGGCAGAAGATGAGAA	CGAATGTAAAAGAAAGCAAGCA	776	58-64	Mc
ADAM24	Full	GCATACATAGAGAGCCCAGACC	CCCCAGACAAGCAAAACAA	984	63-66	Mmm
ADAM24	Full	GCATACATAGAGAGCCCAGACC	CCCCAGACAAGCAAAACAA	984	64	Mc, Msp, Msr, Mmd
ADAM26a	Full	GCACACATTGTAGCACACGA	GCCCACAGAGTACATCAGCA	746	57	Mmm, Mmd
ADAM26b	Full	TTGTGGAGTTAGCAGTTTCCTTT	TGGCAGTGGTTTTTATTGTTG	987	57	Mmm, Mmd
ADAM26?	Full	GCACACATTGTAGCACACGA	GCCCACAGAGTACATCAGCA	746	57	Msp
ADAM30	Full	GCCTGCTACTTGGACTGCT	CTCTACACAAAATGGGGGTTC	57	57	Mmm, Mmd, Msp, Mc
ADAM32	1	CAATGGGTTCTGCTCTTGCT	AAGGAGGGGGACTTACTTGTTC	1098	61	Mmm, Mc, Mmd
ADAM32	2	TTGGATTGGGAGAGAAGTGG	ACAAAACACGGACCTGGAAA	795	62-63	Mmm
ADAM32	2	TTGGATTGGGAGAGAAGTGG	ACAAAACACGGACCTGGAAA	795	65	Mmd
ADAM32	2	AAAGAAAAGACAACTGGGAAAGG	TTGGGACACTACAGCAGGAA	954	59-63	Mc
ADAM32	2	AAAGAAAAGACAACTGGGAAAGG	TTGGGACACTACAGCAGGAA	954	59-65	Msp
ADAM32	2	AAAGAAAAGACAACTGGGAAAGG	TTGGGACACTACAGCAGGAA	954	66	Msr
ADAM32	3	ATGTGAGTTCTGGGGACTTG	AAAAAGGGGGTGGGGATG	962	61	Mmm
ADAM32	3	ATGTGAGTTCTGGGGACTTG	AAAAAGGGGGTGGGGATG	962	63-67	Mc
ADAM32	3	ATGTGAGTTCTGGGGACTTG	AAAAAGGGGGTGGGGATG	962	61-67	Msp
ADAM32	3	ATGTGAGTTCTGGGGACTTG	AAAAAGGGGGTGGGGATG	962	62-63	Mmd
ADAM32	3	ACCCTCTTGGTTCCCACAC	TGAATGAATGAATGAATGGATAAA	924	57-59	Mmm
ADAM32	3	ACCCTCTTGGTTCCCACAC	TGAATGAATGAATGAATGGATAAA	924	56-57	Msr

## Sheet: ST3
Supplementary Table 3. ProtTest 2.4 amino acid model testing for sequence alignment of 175 sperm Adam adhesion domains
Model	deltaAIC	AIC	AICw	-lnL
WAG+I+G	0	26612	1	-12957
WAG+G	64.72	26676.7	0	-12990.3
JTT+I+G	96.69	26708.6	0	-13005.3
LG+I+G	109.77	26721.7	0	-13011.9
JTT+G	176.88	26788.8	0	-13046.4
LG+G	202.19	26814.1	0	-13059.1
DCMut+I+G	229.64	26841.6	0	-13071.8
Dayhoff+I+G	230.09	26842	0	-13072
Dayhoff+G	252.16	26864.1	0	-13084
CpREV+I+G	262.02	26874	0	-13088
DCMut+G	272.84	26884.8	0	-13094.4
Blosum62+I+G	317.01	26929	0	-13115.5
CpREV+G	335.88	26947.8	0	-13125.9
Blosum62+G	395.23	27007.2	0	-13155.6
VT+I+G	417.76	27029.7	0	-13165.9
RtREV+I+G	420.81	27032.8	0	-13167.4
VT+G	445.8	27057.8	0	-13180.9
RtREV+G	522.17	27134.1	0	-13219.1
HIVb+I+G	546.14	27158.1	0	-13230
HIVb+G	607.53	27219.5	0	-13261.7
WAG+I	720.28	27332.2	0	-13318.1
WAG+I+G+F	736.71	27348.7	0	-13306.3
VT+I+G+F	780.27	27392.2	0	-13328.1
WAG+G+F	787.81	27399.8	0	-13332.9
VT+G+F	804.48	27416.4	0	-13341.2
DCMut+I+G+F	810.53	27422.5	0	-13343.2
Dayhoff+I+G+F	812.06	27424	0	-13344
DCMut+G+F	819.07	27431	0	-13348.5
Dayhoff+G+F	820.59	27432.5	0	-13349.3
JTT+I	883.34	27495.3	0	-13399.6
JTT+I+G+F	950.84	27562.8	0	-13413.4
LG+I	985.65	27597.6	0	-13450.8
Blosum62+I	1012.13	27624.1	0	-13464
JTT+G+F	1022.81	27634.8	0	-13450.4
DCMut+I	1048.45	27660.4	0	-13482.2
Dayhoff+I	1051.22	27663.2	0	-13483.6
Blosum62+I+G+F	1091.27	27703.2	0	-13483.6
Blosum62+G+F	1151.11	27763.1	0	-13514.5
VT+I	1169.21	27781.2	0	-13542.6
CpREV+I	1174.91	27786.9	0	-13545.4
LG+I+G+F	1206.48	27818.4	0	-13541.2
WAG	1264.58	27876.5	0	-13591.3
LG+G+F	1276.11	27888.1	0	-13577
HIVb+I+G+F	1332.42	27944.4	0	-13604.2
RtREV+I	1343.23	27955.2	0	-13629.6
HIVw+I+G	1359.35	27971.3	0	-13636.6
HIVw+G	1385.47	27997.4	0	-13650.7
HIVb+G+F	1389.54	28001.5	0	-13633.7
DCMut	1408.38	28020.3	0	-13663.2
Dayhoff	1411.38	28023.3	0	-13664.7
HIVb+I	1427.08	28039	0	-13671.5
WAG+I+F	1468.23	28080.2	0	-13673.1
VT	1468.65	28080.6	0	-13693.3
MtREV+I+G	1470.07	28082	0	-13692
RtREV+I+G+F	1519.64	28131.6	0	-13697.8
VT+I+F	1522.84	28134.8	0	-13700.4
MtREV+G	1540.98	28152.9	0	-13728.5
JTT	1547.11	28159.1	0	-13732.5
HIVw+I+G+F	1577.75	28189.7	0	-13726.9
RtREV+G+F	1591.08	28203	0	-13734.5
HIVw+G+F	1597.19	28209.1	0	-13737.6
CpREV+I+G+F	1628.39	28240.3	0	-13752.2
Blosum62	1629.03	28241	0	-13773.5
MtREV+I+G+F	1675.1	28287	0	-13775.5
CpREV+G+F	1685.47	28297.4	0	-13781.7
MtREV+G+F	1724.5	28336.5	0	-13801.2
DCMut+I+F	1745.53	28357.5	0	-13811.7
Dayhoff+I+F	1750.58	28362.5	0	-13814.3
Blosum62+I+F	1753.43	28365.4	0	-13815.7
JTT+I+F	1764.33	28376.3	0	-13821.1
VT+F	1784.29	28396.2	0	-13832.1
WAG+F	1903.79	28515.7	0	-13891.9
LG	1925.51	28537.5	0	-13921.7
LG+I+F	2036.64	28648.6	0	-13957.3
DCMut+F	2069.88	28681.8	0	-13974.9
Dayhoff+F	2075.35	28687.3	0	-13977.6
MtMam+I+G	2139.12	28751.1	0	-14026.5
HIVb	2148.82	28760.8	0	-14033.4
MtMam+I+G+F	2162.02	28774	0	-14019
CpREV	2180.05	28792	0	-14049
MtArt+I+G	2209.21	28821.2	0	-14061.6
MtMam+G+F	2220.68	28832.6	0	-14049.3
MtMam+G	2232.57	28844.5	0	-14074.3
Blosum62+F	2244.24	28856.2	0	-14062.1
HIVw+I	2271.21	28883.2	0	-14093.6
MtArt+G	2321.94	28933.9	0	-14118.9
HIVb+I+F	2336.3	28948.2	0	-14107.1
JTT+F	2344.44	28956.4	0	-14112.2
RtREV+I+F	2347.59	28959.5	0	-14112.8
MtREV+I	2411.05	29023	0	-14163.5
RtREV	2493.19	29105.1	0	-14205.6
CpREV+I+F	2537.41	29149.4	0	-14207.7
HIVw+I+F	2587.22	29199.2	0	-14232.6
MtREV+I+F	2599.02	29211	0	-14238.5
HIVw	2659.23	29271.2	0	-14288.6
MtArt+I+G+F	2732.69	29344.6	0	-14304.3
LG+F	2743.07	29355	0	-14311.5
MtArt+G+F	2792.26	29404.2	0	-14335.1
HIVw+F	2971.9	29583.8	0	-14425.9
HIVb+F	2995.2	29607.2	0	-14437.6
RtREV+F	3148.45	29760.4	0	-14514.2
MtREV+F	3249.36	29861.3	0	-14564.6
CpREV+F	3282.88	29894.8	0	-14581.4
MtREV	3296.65	29908.6	0	-14607.3
MtMam+I+F	3323.88	29935.8	0	-14600.9
MtMam+I	3466.28	30078.2	0	-14691.1
MtArt+I	3863.04	30475	0	-14889.5
MtMam+F	4118.96	30730.9	0	-14999.5
MtArt+I+F	4131.96	30743.9	0	-15005
MtMam	4566.51	31178.5	0	-15242.2
MtArt+F	5194.45	31806.4	0	-15537.2
MtArt	5731.64	32343.6	0	-15824.8

## Sheet: ST4
Supplementary Table 4. Likelihood ratio tests for the adhesion domain of Mus sperm Adams using the branch test in PAML. For M2N0 estimated, bolded values represent omega down the foreground branch.
Gene	n	Model	w	ℓ	2D ℓ	Models Compared
Adam1a	5	M0N0 (One Ratio)	Fix (ω = 1)	-499.34
	5	M0N0 (One Ratio)	Estimated (ω = 0.16)	-494.48	9.78**	M0N0 (ω fix vs. ω free); df = 1
	5	M1N0 (Free Ratio)	Estimated (ω = free)	-494.37	0.21	M0N0 (ω free) vs. M1N0 (ω free); df = 6
	5	M2N0 (Two Ratio)	Fix (ω = 1)	-495.72
	5	M2N0 (Two Ratio)	Estimated (ω = 0.15; 0.17)	-494.47	2.48	M2N0 (ω fix vs. ω free ); df = 1
Adam1b	5	M0N0 (One Ratio)	Fix (ω = 1)	-532.51
	5	M0N0 (One Ratio)	Estimated (ω = 0.91)	-532.5	0.03	M0N0 (ω fix vs. ω free); df = 1
	5	M1N0 (Free Ratio)	Estimated (ω = free)	-528.06	8.87	M0N0 (ω free) vs. M1N0 (ω free); df = 6
	5	M2N0 (Two Ratio)	Fix (ω = 1)	-532.47
	5	M2N0 (Two Ratio)	Estimated (ω = 0.49; 1.18)	-532.19	0.55	M2N0 (ω fix vs. ω free ); df = 1
Adam1	5	M0N0 (One Ratio)	Fix (ω = 1)	-1530.72
	5	M0N0 (One Ratio)	Estimated (ω = 0.21)	-1562.28	63.11***	M0N0 (ω fix vs. ω free); df = 1
	5	M1N0 (Free Ratio)	Estimated (ω = free)	-1521.4	18.64**	M0N0 (ω free) vs. M1N0 (ω free); df = 6
Adam2	5	M0N0 (One Ratio)	Fix (ω = 1)	-551.95
	5	M0N0 (One Ratio)	Estimated (ω = 0.78)	-551.85	0.2	M0N0 (ω fix vs. ω free); df = 1
	5	M1N0 (Free Ratio)	Estimated (ω = free)	-548.02	7.65	M0N0 (ω free) vs. M1N0 (ω free); df = 6
	5	M2N0 (Two Ratio)	Fix (ω = 1)	-551.64
	5	M2N0 (Two Ratio)	Estimated (ω = 0.78; 1.00)	-549.75	3.79	M2N0 (ω fix vs. ω free ); df = 1
Adam3	5	M0N0 (One Ratio)	Fix (ω = 1)	-539.24
	5	M0N0 (One Ratio)	Estimated (ω = 0.89)	-539.22	0.04	M0N0 (ω fix vs. ω free); df = 1
	5	M1N0 (Free Ratio)	Estimated (ω = free)	-536.39	5.66	M0N0 (ω free) vs. M1N0 (ω free); df = 6
	5	M2N0 (Two Ratio)	Fix (ω = 1)	-539.18
	5	M2N0 (Two Ratio)	Estimated (ω = 0.78; 1.20)	-539.17	0.02	M2N0 (ω fix vs. ω free ); df = 1
Adam4a	5	M0N0 (One Ratio)	Fix (ω = 1)	-501.28
	5	M0N0 (One Ratio)	Estimated (ω = 0.22)	-498.19	6.18**	M0N0 (ω fix vs. ω free); df = 1
	5	M1N0 (Free Ratio)	Estimated (ω = free)	-496.2	3.98	M0N0 (ω free) vs. M1N0 (ω free); df = 6
	5	M2N0 (Two Ratio)	Fix (ω = 1)	-500.47
	5	M2N0 (Two Ratio)	Estimated (ω = 0.00; 0.40)	-496.21	8.51**	M2N0 (ω fix vs. ω free ); df = 1
Adam4b	5	M0N0 (One Ratio)	Fix (ω = 1)	-532.37
	5	M0N0 (One Ratio)	Estimated (ω = 4.69)	-530.75	3.25	M0N0 (ω fix vs. ω free); df = 1
	5	M1N0 (Free Ratio)	Estimated (ω = free)	-530.57	0.37	M0N0 (ω free) vs. M1N0 (ω free); df = 6
	5	M2N0 (Two Ratio)	Fix (ω = 1)	-530.75
	5	M2N0 (Two Ratio)	Estimated (ω = 1.17; 4.70)	-530.75	0	M2N0 (ω fix vs. ω free ); df = 1
Adam4	10	M0N0 (One Ratio)	Fix (ω = 1)	-716.55
	10	M0N0 (One Ratio)	Estimated (ω = 1.39)	-716.95	0.8	M0N0 (ω fix vs. ω free); df = 1
	10	M1N0 (Free Ratio)	Estimated (ω = free)	-704.09	24.91**	M0N0 (ω free) vs. M1N0 (ω free); df = 6
Adam5	5	M0N0 (One Ratio)	Fix (ω = 1)	-488.81
	5	M0N0 (One Ratio)	Estimated (ω = 3.78)	-486.63	4.36*	M0N0 (ω fix vs. ω free); df = 1
	5	M1N0 (Free Ratio)	Estimated (ω = free)	-486.01	1.25	M0N0 (ω free) vs. M1N0 (ω free); df = 6
	5	M2N0 (Two Ratio)	Fix (ω = 1)	-487.1
	5	M2N0 (Two Ratio)	Estimated (ω = 2.72; 4.76)	-486.56	1.08	M2N0 (ω fix vs. ω free ); df = 1
Adam6a	5	M0N0 (One Ratio)	Fix (ω = 1)	-529.41
	5	M0N0 (One Ratio)	Estimated (ω = 0.21)	-524.53	9.75**	M0N0 (ω fix vs. ω free); df = 1
	5	M1N0 (Free Ratio)	Estimated (ω = free)	-522.03	5.01	M0N0 (ω free) vs. M1N0 (ω free); df = 6
	5	M2N0 (Two Ratio)	Fix (ω = 1)	-525.48
	5	M2N0 (Two Ratio)	Estimated (ω = 0.16; 0.22)	-524.51	1.94	M2N0 (ω fix vs. ω free ); df = 1
Adam6b	5	M0N0 (One Ratio)	Fix (ω = 1)	-504.66
	5	M0N0 (One Ratio)	Estimated (ω = 0.17)	-499.79	9.74**	M0N0 (ω fix vs. ω free); df = 1
	5	M1N0 (Free Ratio)	Estimated (ω = free)	-499.26	1.05	M0N0 (ω free) vs. M1N0 (ω free); df = 6
	5	M2N0 (Two Ratio)	Fix (ω = 1)	-499.86
	5	M2N0 (Two Ratio)	Estimated (ω = 0.15; 0.37)	-499.63	0.47	M2N0 (ω fix vs. ω free ); df = 1
Adam6	10	M0N0 (One Ratio)	Fix (ω = 1)	-651.28
	10	M0N0 (One Ratio)	Estimated (ω = 0.32)	-657.12	11.67***	M0N0 (ω fix vs. ω free); df = 1
	10	M1N0 (Free Ratio)	Estimated (ω = free)	-646.23	10.09	M0N0 (ω free) vs. M1N0 (ω free); df = 6
Adam7	5	M0N0 (One Ratio)	Fix (ω = 1)	-439.97
	5	M0N0 (One Ratio)	Estimated (ω = 0.15)	-434.46	11.03***	M0N0 (ω fix vs. ω free); df = 1
	5	M1N0 (Free Ratio)	Estimated (ω = free)	-429.47	9.98	M0N0 (ω free) vs. M1N0 (ω free); df = 6
	5	M2N0 (Two Ratio)	Fix (ω = 1)	-438.61
	5	M2N0 (Two Ratio)	Estimated (ω = 0.00; 0.16)	-432.28	12.66***	M2N0 (ω fix vs. ω free ); df = 1
Adam18	5	M0N0 (One Ratio)	Fix (ω = 1)	-542.21
	5	M0N0 (One Ratio)	Estimated (ω = 0.46)	-541.23	1.96	M0N0 (ω fix vs. ω free); df = 1
	5	M1N0 (Free Ratio)	Estimated (ω = free)	-537.33	7.81	M0N0 (ω free) vs. M1N0 (ω free); df = 6
	5	M2N0 (Two Ratio)	Fix (ω = 1)	-541.94
	5	M2N0 (Two Ratio)	Estimated (ω = ∞; 0.33)	-541.23	1.42	M2N0 (ω fix vs. ω free ); df = 1
Adam24	5	M0N0 (One Ratio)	Fix (ω = 1)	-534.97
	5	M0N0 (One Ratio)	Estimated (ω = 1.15)	-534.94	0.06	M0N0 (ω fix vs. ω free); df = 1
	5	M1N0 (Free Ratio)	Estimated (ω = free)	-533.71	2.47	M0N0 (ω free) vs. M1N0 (ω free); df = 6
	5	M2N0 (Two Ratio)	Fix (ω = 1)	-534.95
	5	M2N0 (Two Ratio)	Estimated (ω = 1.13; 1.16)	-534.94	0.01	M2N0 (ω fix vs. ω free ); df = 1
Adam26a	4	M0N0 (One Ratio)	Fix (ω = 1)	-555.89
	4	M0N0 (One Ratio)	Estimated (ω = 0.87)	-555.02	0.07	M0N0 (ω fix vs. ω free); df = 1
	4	M1N0 (Free Ratio)	Estimated (ω = free)	-555.86	0.05	M0N0 (ω free) vs. M1N0 (ω free); df = 6
Adam26b	4	M0N0 (One Ratio)	Fix (ω = 1)	-512.88
	4	M0N0 (One Ratio)	Estimated (ω = 0.50)	-513.55	1.34	M0N0 (ω fix vs. ω free); df = 1
	4	M1N0 (Free Ratio)	Estimated (ω = free)	-512.04	1.68	M0N0 (ω free) vs. M1N0 (ω free); df = 6
Adam26	7	M0N0 (One Ratio)	Fix (ω = 1)	-602.42
	7	M0N0 (One Ratio)	Estimated (ω = 0.78)	-602.54	0.24	M0N0 (ω fix vs. ω free); df = 1
	7	M1N0 (Free Ratio)	Estimated (ω = free)	-599.7	5.44	M0N0 (ω free) vs. M1N0 (ω free); df = 6
Adam30	5	M0N0 (One Ratio)	Fix (ω = 1)	-482.09
	5	M0N0 (One Ratio)	Estimated (ω = 0.14)	-478.12	7.95**	M0N0 (ω fix vs. ω free); df = 1
	5	M1N0 (Free Ratio)	Estimated (ω = free)	-477.32	1.6	M0N0 (ω free) vs. M1N0 (ω free); df = 6
	5	M2N0 (Two Ratio)	Fix (ω = 1)	-479.1
	5	M2N0 (Two Ratio)	Estimated (ω = 0.00; 0.17)	-477.75	2.71	M2N0 (ω fix vs. ω free ); df = 1
Adam32	5	M0N0 (One Ratio)	Fix (ω = 1)	-469.25
	5	M0N0 (One Ratio)	Estimated (ω = 0.46)	-468.3	1.91	M0N0 (ω fix vs. ω free); df = 1
	5	M1N0 (Free Ratio)	Estimated (ω = free)	-464.27	8.06	M0N0 (ω free) vs. M1N0 (ω free); df = 6
	5	M2N0 (Two Ratio)	Fix (ω = 1)	-469.04
	5	M2N0 (Two Ratio)	Estimated (ω = 0.13; 0.64)	-467.55	2.98	M2N0 (ω fix vs. ω free ); df = 1
*= P< 0.05; **= P< 0.01; ***= P< 0.001

## Sheet: ST5
Supplementary Table 5. Likelihood comparison (2Δℓ) between the branch site models for Mus Adam gene adhesion domains indicating no sexual selection acting on sperm Adams within the genus
Gene	n	2Dℓ	2Dℓ	2Dℓ
		SpSR	Sp	SR
Adam1a	5	0	0	0
Adam1b	5	0	0	0.1
Adam2	5	0	0	0
Adam3	5	0.05	0.66	0
Adam4a	5	0	0	0
Adam4b	5	0.18	0	0
Adam5	5	1.99	0	0.07
Adam6a	5	0	0	0
Adam6b	5	0	0	0
Adam7	5	0	0	0
Adam18	5	1.39	1.27	1.19
Adam24	5	0.01	0	0
Adam30	5	0	0	0
Adam32	5	0	0	0
